# Supplementary material for: The impact of self-esteem on the preferential processing of self-related information: Electrophysiological correlates of explicit self vs. other evaluation
Source: PLoS One. 2018 Jul 16;13(7):e0200604. doi: 10.1371/journal.pone.0200604 (PMC6047802; doi:10.1371/journal.pone.0200604)
Supplement: S1 File — (ZIP) [file pone.0200604.s001.zip]

Archive with 4 entries (4 files):
- behavioral_data_mean_RTs.txt
- behavioral_data_number_of_responses.txt
- EEG_data_from_window_500-800ms.txt
- EEG_data_from_window_650-700ms.txt
