# Supplementary material for: The impact of self-esteem on the preferential processing of self-related information: Electrophysiological correlates of explicit self vs. other evaluation
Source: PLoS One. 2018 Jul 16;13(7):e0200604. doi: 10.1371/journal.pone.0200604 (PMC6047802; doi:10.1371/journal.pone.0200604)
Supplement: S1 File — (ZIP) [file pone.0200604.s001.zip › behavioral_data_mean_RTs.txt]

˙ţsubject	group[0:LSE; 1:HSE]	MEAN_RT_self_yes	MEAN_RT_self_no	MEAN_RT_close_yes	MEAN_RT_close_no	MEAN_RT_famous_yes	MEAN_RT_famous_no
Sub31	0	1373.389352	1579.984863	1475.775926	1501.280892	1496.158207	1785.182227
Sub37	0	1038.072549	1116.0861	916.5487179	1064.456771	1022.874405	1039.327214
Sub24	0	1071.710714	1196.241667	1267.966667	1135.967415	1236.949495	1052.68916
Sub18	0	1235.929167	1149.386654	1291.84037	1187.832389	1486.227778	1189.140462
Sub6	0	1270.662963	1457.21875	1286.345098	1255.31875	1187.691667	1431.368555
Sub14	0	923.8694853	1311.327767	1460.418333	1584.760579	1119.208333	1571.620833
Sub35	0	1364.263485	1306.523698	1100.249405	951.0136719	1018.55963	1035.212956
Sub39	0	1189.826667	1409.022233	1386.935897	1372.011198	1197.185965	1328.881217
Sub7	0	1377.394444	1457.809082	1172.174339	1411.497428	1457.200261	1952.422201
Sub16	0	1150.164791	1222.919629	1310.591667	1521.104167	1164.455556	1222.34222
Sub4	0	1443.420529	1445.286979	1772.371111	1702.808301	1413.681667	1301.517725
Sub30	0	1440.883069	1509.187044	1335.036111	1356.54248	1535.972778	1304.654557
Sub3	0	1450.112593	1268.282422	1490.554386	1707.769564	1390.191209	1367.978678
Sub33	0	1157.047504	1552.762956	1193.340159	1141.187728	962.687037	1122.4889
Sub41	0	915.174269	1081.336263	1034.1	1146.954753	900.7843386	943.5207682
Sub36	0	1294.04369	1521.647168	1241.082745	1389.634017	1254.430714	1318.959505
Sub2	0	997.9247811	1108.633594	1032.830065	1042.890267	1101.075	1019.941667
Sub10	0	1674.607359	2091.014844	1886.590765	1806.464258	1610.441126	1829.366536
Sub5	1	1240.918333	1354.465479	1158.148889	1202.862793	1229.154167	1184.225
Sub22	1	1263.545556	1457.284766	1259.017222	1363.111686	1290.395556	1164.958854
Sub20	1	1400.553704	1142.742936	1558.598148	1148.847949	1216.402632	1240.221908
Sub34	1	1060.766667	1194.920378	1130.3	1150.884115	1340.908077	1260.798568
Sub8	1	1050.084211	1157.41862	1234.179386	1515.245313	1619.823684	1568.866667
Sub26	1	1051.247368	1012.349089	1534.886667	1432.30498	1420.836667	1289.302246
Sub38	1	1313.807361	1335.66237	1431.317143	1587.9611	1256.324868	1237.971061
Sub28	1	849.4683333	859.8333496	943.7462963	841.6074219	740.695614	848.9722168
Sub15	1	1544.061667	1307.009668	1368.441228	1378.574089	1340.233333	1691.199349
Sub9	1	1382.32963	1416.146973	1611.059722	1574.43929	1458.125119	1555.984473
Sub23	1	1325.764815	1293.087793	1373.356624	1279.3639	1247.586405	1223.356478
Sub19	1	983.1842105	1622.384538	1230.052083	1038.93929	1123.10098	996.2173177
Sub29	1	983.0670833	1172.675	1084.526984	992.2986979	1219.689286	1126.4014
Sub25	1	1376.017778	1166.660742	1191.439286	1187.634505	1436.928655	1489.232454
Sub21	1	860.3927778	1185.26582	955.175	917.7708333	1259.327778	944.4530273
Sub12	1	1426.53231	1363.78125	1375.12	1166.734408	1323.646465	1191.481771
Sub27	1	962.4352778	1306.063574	1319.414035	1152.042578	1663.965741	1057.357031
Sub40	1	1486.829365	1488.408333	1458.051111	1414.330729	1466.238194	1384.053711
Sub13	1	1058.813562	1267.810319	1311.170556	1458.90957	1247.073529	1136.921842
Sub11	1	1573.758187	1324.425911	1668.675	1522.113151	1852.493333	1609.080404
