# Supplementary material for: The impact of self-esteem on the preferential processing of self-related information: Electrophysiological correlates of explicit self vs. other evaluation
Source: PLoS One. 2018 Jul 16;13(7):e0200604. doi: 10.1371/journal.pone.0200604 (PMC6047802; doi:10.1371/journal.pone.0200604)
Supplement: S1 File — (ZIP) [file pone.0200604.s001.zip › behavioral_data_number_of_responses.txt]

˙ţsubject	group[0:LSE; 1:HSE]	NUMBER_self_yes	NUMBER_self_no	NUMBER_close_yes	NUMBER_close_no	NUMBER_famous_yes	NUMBER_famous_no
Sub31	0	34	15	20	30	22	22
Sub37	0	29	21	18	32	27	23
Sub24	0	28	22	16	34	15	35
Sub18	0	27	23	20	30	21	29
Sub6	0	28	22	27	23	23	27
Sub14	0	39	11	29	21	33	17
Sub35	0	20	30	23	27	26	24
Sub39	0	36	14	15	35	22	28
Sub7	0	30	20	31	18	28	22
Sub16	0	21	29	24	26	14	36
Sub4	0	28	22	25	24	28	22
Sub30	0	27	23	20	30	24	26
Sub3	0	23	27	21	29	24	26
Sub33	0	34	16	22	28	26	24
Sub41	0	28	22	28	22	30	20
Sub36	0	28	22	23	27	28	22
Sub2	0	25	25	27	23	31	18
Sub10	0	32	18	24	26	21	29
Sub5	1	31	19	21	29	22	28
Sub22	1	26	23	23	27	18	32
Sub20	1	22	28	23	27	22	28
Sub34	1	20	30	17	33	22	28
Sub8	1	24	26	24	26	25	25
Sub26	1	23	27	29	21	25	24
Sub38	1	24	26	26	24	28	22
Sub28	1	26	24	22	28	23	27
Sub15	1	25	25	23	27	21	29
Sub9	1	33	17	25	25	27	23
Sub23	1	25	25	27	23	25	25
Sub19	1	31	19	28	22	20	30
Sub29	1	29	21	19	31	22	28
Sub25	1	29	21	19	31	23	27
Sub21	1	31	19	20	30	24	26
Sub12	1	29	21	22	28	18	32
Sub27	1	27	23	24	26	23	27
Sub40	1	22	28	18	32	24	26
Sub13	1	28	22	22	28	18	32
Sub11	1	24	26	19	31	18	32
